# Supplementary material for: Prevalence of hypertension and its determinants in Ethiopia: A systematic review and meta-analysis
Source: PLoS One. 2020 Dec 31;15(12):e0244642. doi: 10.1371/journal.pone.0244642 (PMC7774863; doi:10.1371/journal.pone.0244642)
Supplement: S1 File — (XLSX) [file pone.0244642.s011.xlsx]

## Sheet: Sheet1
Column1	1	2	3	4	5	6	7	8	9	10	11
name of author	target group representative	study pop representative	census or randome	low non response bias	primery data collection	acceptable case definition	aproprate instrumentmeasurnment	same model of data collection were used	Proper calculatio of prevalence	Total 'yes'	Overall risk of bias
abebe and yalew	yes	yes	yes	yes100	yes	yes	yes	yes	yes	9	0
abebe 2015	yes	no	yes	yes97.3	yes	yes	yes	yes	yes	8	1
angaw	yes	yes	yes	yes96	yes	yes	yes	yes	yes	9	0
anteneh	yes	yes	yes	yes99.6	yes	yes	yes	yes	no	8	1
asfaw	yes	yes	yes	yes99.8	yes	yes	yes	yes	yes	9	0
asresahegn 2015	no	yes	yes	yes100	yes	yes	no	yes	no	6	3
asresahegn 2017	yes	yes	yes	yes98.99	yes	yes	yes	yes	yes	9	0
awoke 2012	yes	yes	yes	yes97.6	yes	yes	yes	yes	yes	9	0
bayray	yes	yes	yes	yes99.7	yes	yes	yes	yes	yes	9	0
bekele	yes	yes	yes	yes100	yes	yes	yes	yes	yes	9	0
belachew	yes	yes	yes	yes100	yes	yes	yes	yes	yes	9	0
berhanu	yes	yes	yes	yes98.53	yes	yes	no	yes	yes	8	1
Demisse	yes	yes	yes	yes94.8	yes	yes	yes	yes	yes	9	0
Esayas	yes	yes	yes	yes99.6	yes	yes	yes	yes	yes	9	0
Fikadu	yes	yes	yes	yes100	yes	yes	yes	yes	yes	9	0
gebreyes	yes	yes	yes	yes95.4	yes	yes	yes	yes	yes	9	0
Gebrihet	yes	yes	yes	yes96	yes	yes	yes	yes	yes	9	0
Gudina k 2014	no	no	yes	yes93.8	yes	yes	yes	yes	yes	7	2
Gudina 2013	yes	yes	yes	yes100	yes	yes	yes	yes	yes	9	0
Helelo	no	yes	yes	yes96.6	yes	yes	yes	yes	no	7	2
kiber	no	yes	yes	yes95.6	yes	yes	no	yes	yes	7	2
neba	yes	yes	yes	yes100	yes	yes	yes	yes	yes	9	0
Roba	yes	no	yes	yes96.5	yes	yes	no	yes	no	6	3
Seifu	yes	yes	yes	yes100	yes	yes	yes	yes	no	8	1
Senbeta	yes	no	yes	yes100	yes	yes	yes	yes	yes	8	1
Shikuri	no	yes	yes	yes96	yes	yes	yes	yes	yes	8	1
bissa	yes	no	yes	yes96.02	yes	yes	yes	yes	yes	8	1
Tadesse	no	no	yes	yes100	yes	yes	yes	yes	yes	7	2
Tesfaye 2018	yes	yes	yes	yes97	yes	yes	yes	yes	yes	9	0
edris	yes	yes	yes	yes97.4	yes	yes	yes	yes	yes	9	0
mengstu	yes	yes	yes	yes100	yes	yes	no	yes	yes	8	1
muluneh	yes	yes	yes	no 81.2	yes	no	no	yes	yes	7	2
nshisso	yes	yes	yes	yes100	yes	yes	no	yes	yes	8	1
tesfaye 2009	yes	yes	yes	yes932.8	yes	yes	yes	yes	no	8	1
zekiwos	yes	yes	yes	no73.1	no	yes	yes	yes	yes	8	1
birlew	yes	yes	yes	yes90.7	yes	yes	no	no	yes	7	2
